# Supplementary material for: Transcriptome profile analysis of leg muscle tissues between slow- and fast-growing chickens
Source: PLoS One. 2018 Nov 7;13(11):e0206131. doi: 10.1371/journal.pone.0206131 (PMC6221307; doi:10.1371/journal.pone.0206131)
Supplement: S1 Table — (XLSX) [file pone.0206131.s001.xlsx]

## Sheet: T1_T2_T3_vs_T4_T5_T6.DEG.final
Table S1 Differentially expressed genes
Gene ID	T1_Count	T2_Count	T3_Count	T4_Count	T5_Count	T6_Count	T1_FPKM	T2_FPKM	T3_FPKM	T4_FPKM	T5_FPKM	T6_FPKM	FDR	log2FC	regulated
ENSGALG00000000081	7	5	13	52	24	54	0.135238	0.143826	0.2469	0.939924	0.435786	1.03014	0.0342277	2.38235	up
ENSGALG00000000243	663	531	517	146	220	187	34.4045	25.1177	27.8489	5.00692	9.41502	7.5091	1.7987e-07	-1.62883	down
ENSGALG00000001828	1388	801	1515	2878	4533	3699	27.0573	15.7675	28.717	53.5653	91.6805	76.5089	0.000197768	1.58712	up
ENSGALG00000002898	675	753	799	274	508	252	4.04178	4.59392	4.98435	1.68194	3.19006	1.57218	0.00161884	-1.10599	down
ENSGALG00000003743	809	663	968	1311	1664	2164	8.58853	8.64876	12.6571	15.0225	21.0446	34.1182	0.0389523	1.07607	up
ENSGALG00000003955	3023	3717	3553	1463	1858	1600	8.85114	11.0709	10.9157	4.33746	5.48296	4.83769	0.002481	-1.06414	down
ENSGALG00000004393	222	316	201	123	67	80	2.90428	4.0845	2.72855	1.55025	0.885891	1.03685	0.00908979	-1.45247	down
ENSGALG00000004691	43	56	71	122	151	180	1.00751	1.28498	1.66784	2.73959	3.484	4.21654	0.0201927	1.415	up
ENSGALG00000005401	191	232	316	64	48	122	3.81708	6.92471	6.71462	1.94034	0.728951	1.78013	0.00579942	-1.65805	down
ENSGALG00000005620	95	129	153	275	291	373	2.19622	3.15679	3.3905	6.0602	6.76329	9.12756	0.0016788	1.31748	up
ENSGALG00000005692	3401	2153	3659	1394	760	959	34.0081	22.262	39.0773	14.0319	7.94683	10.3947	0.00301549	-1.5622	down
ENSGALG00000005782	2075	1690	2364	3468	4997	5201	18.4367	15.9506	19.1059	28.9427	40.2081	51.0518	0.00179444	1.1583	up
ENSGALG00000005918	320	263	352	162	178	122	7.16065	6.57316	9.01609	3.92222	4.25802	2.98399	0.0357966	-1.01501	down
ENSGALG00000006003	26	30	27	137	141	66	0.449663	0.51091	0.467592	2.27242	2.32984	1.13046	0.0168947	2.05242	up
ENSGALG00000006449	328	329	309	73	81	93	3.24993	3.15953	3.10085	0.71908	0.884992	0.916859	9.57718e-08	-1.96704	down
ENSGALG00000006637	508	558	375	219	234	260	25.0671	24.3988	17.0125	10.058	10.592	11.9048	0.0114331	-1.01546	down
ENSGALG00000006658	14	19	16	93	122	81	0.137201	0.191086	0.167764	0.886271	1.17742	0.801354	6.87668e-05	2.59501	up
ENSGALG00000006689	1164	1640	1224	6080	9844	4378	7.26319	11.1291	8.68592	38.3194	62.4883	28.3021	0.020376	2.33344	up
ENSGALG00000007254	310	216	242	540	584	534	2.72282	2.04987	2.36275	5.20723	5.83669	5.45532	0.00206091	1.1117	up
ENSGALG00000007594	1334	1458	1150	397	453	532	45.0221	47.1202	39.627	13.1141	14.4484	17.4676	4.57619e-08	-1.51228	down
ENSGALG00000007766	505	479	385	1332	1901	1712	4.3982	4.18124	3.38899	11.7157	17.0922	15.5105	6.06458e-11	1.85291	up
ENSGALG00000007819	2603	2611	2715	856	768	869	27.9784	43.8616	41.7545	13.8354	11.6573	14.0077	2.36942e-09	-1.6682	down
ENSGALG00000008263	206	321	241	76	158	36	2.03862	3.22734	2.3858	0.798623	1.66968	0.39625	0.0463562	-1.50818	down
ENSGALG00000008855	5675	4461	5791	20854	14681	10816	106.69	86.2303	113.187	396.29	278.883	209.841	0.0343501	1.5437	up
ENSGALG00000008998	384	429	570	138	77	279	5.21732	5.38148	7.53191	1.89911	0.983855	3.85721	0.0183549	-1.48431	down
ENSGALG00000009002	404	499	401	1445	933	937	2.98193	4.05616	3.1659	11.1206	7.27528	7.34233	0.0113131	1.34689	up
ENSGALG00000009007	16	24	28	2	0	1	0.145907	0.230672	0.26564	0.020176	0	0.018662	0.00753811	-4.49961	down
ENSGALG00000009078	130	163	107	9	24	58	1.68298	2.08589	1.13154	0.0751757	0.356666	1.0172	0.000161136	-2.13829	down
ENSGALG00000009105	175	198	81	399	291	299	4.90265	5.30126	2.31843	10.5822	8.01966	8.2931	0.0335438	1.12247	up
ENSGALG00000009553	251	209	199	91	114	105	1.95614	1.60001	1.625	0.747313	0.85051	0.834305	0.0495348	-1.08729	down
ENSGALG00000010282	648	666	583	1048	1603	1172	9.22186	8.98317	8.35803	13.9569	22.1753	16.3255	0.0168947	1.0113	up
ENSGALG00000010826	5760	6110	4724	1882	2698	2669	35.6246	45.6481	38.5903	14.102	19.953	19.4805	0.00117185	-1.19504	down
ENSGALG00000010837	1504	1000	1397	2513	3360	3286	62.6478	42.8489	58.312	105.005	142.269	142.082	9.43317e-05	1.233	up
ENSGALG00000011121	1317	1512	1623	765	792	641	35.885	39.7985	44.9926	19.6454	21.3653	17.2511	0.00183087	-1.01705	down
ENSGALG00000011221	498	457	417	680	1088	1115	8.02051	7.2716	6.76076	11.0421	17.1293	18.3014	0.0313088	1.07143	up
ENSGALG00000011254	338	279	272	145	160	79	4.15088	3.67573	3.50305	1.72665	2.0125	0.946202	0.00688119	-1.20957	down
ENSGALG00000011266	1786	2131	1495	944	1085	664	16.4197	20.7676	13.9941	8.45633	11.3098	8.49677	0.00908979	-1.00681	down
ENSGALG00000011360	2017	1850	3154	625	456	766	85.418	71.0203	127.62	24.0759	18.9996	31.3107	0.00159147	-1.92417	down
ENSGALG00000011404	135	207	106	388	398	396	8.41635	12.6031	7.10342	23.6703	23.4515	26.1588	0.000152652	1.39843	up
ENSGALG00000011487	622	354	491	196	147	165	2.89776	1.33863	2.09853	0.738861	0.546159	0.72785	0.00347992	-1.52763	down
ENSGALG00000011566	1512	1550	1525	574	749	677	11.7482	15.507	16.8706	6.00352	7.07109	6.46167	6.87668e-05	-1.19693	down
ENSGALG00000012111	103	138	110	226	298	321	2.13384	3.89427	2.89825	5.43404	8.60771	8.97062	0.00453652	1.26713	up
ENSGALG00000012321	204	335	264	671	492	499	2.32598	3.87784	3.11451	7.60698	5.64875	5.77584	0.00725891	1.04978	up
ENSGALG00000012610	646	715	890	2412	1737	1435	21.0685	23.6329	29.5761	72.7171	55.251	42.9908	0.0176452	1.31291	up
ENSGALG00000013617	1620	1363	1605	525	479	557	13.1063	11.9022	14.8296	5.1332	4.75155	7.27646	1.42943e-08	-1.55396	down
ENSGALG00000013941	1623	1279	1561	2625	3049	3834	13.8927	12.5167	15.7932	26.7631	31.1008	40.2227	0.00159147	1.09228	up
ENSGALG00000014453	4088	4592	5330	821	666	1569	25.5428	37.5085	41.9947	5.88119	5.1378	12.8707	2.82622e-14	-2.19618	down
ENSGALG00000014870	674	415	521	1296	1314	1069	12.9539	8.47706	10.5386	25.818	26.1233	21.6899	6.92e-05	1.19423	up
ENSGALG00000014917	2408	2083	2060	4446	6936	8191	57.9916	76.1728	60.6978	137.409	225.703	271.428	0.00572651	1.57935	up
ENSGALG00000015167	247	618	605	1114	965	1113	1.00031	2.52046	2.52535	4.79316	3.73269	4.3753	0.00206091	1.11905	up
ENSGALG00000015440	2219	2617	1883	1183	989	1052	30.6819	36.0423	27.063	16.3417	13.5726	14.8893	0.0014786	-1.05927	down
ENSGALG00000015463	86	72	39	12	16	25	3.0905	2.58008	1.51053	0.433171	0.482803	0.967201	0.0424575	-1.89526	down
ENSGALG00000015622	471	435	380	121	175	172	4.68549	4.60746	3.95498	1.24425	1.77785	1.80567	4.53535e-05	-1.45812	down
ENSGALG00000015779	815	1911	1766	6652	5794	3102	10.1645	25.0662	23.1897	84.8609	73.2564	39.6692	0.0424575	1.79227	up
ENSGALG00000016231	15474	12782	17782	40665	29270	33577	145.1	126.428	176.01	392.251	278.999	326.633	0.0309082	1.17115	up
ENSGALG00000016300	521	520	304	188	193	158	14.1519	14.536	8.77796	5.2278	5.57202	4.40555	0.0223193	-1.31944	down
ENSGALG00000016426	786	795	925	220	206	179	7.79556	8.07876	9.56816	2.17901	2.03878	1.86272	1.55549e-13	-2.0488	down
ENSGALG00000016767	409	301	453	168	148	185	4.00056	2.70424	4.33403	1.6459	1.45076	1.87768	0.00214337	-1.21287	down
ENSGALG00000016839	833	1095	627	3942	2762	2045	10.1623	13.4338	7.80952	46.5968	34.5057	25.5129	0.0168947	1.77587	up
ENSGALG00000016933	188	156	205	55	89	80	2.51035	2.47435	3.22295	0.852739	1.49123	1.26056	0.0215564	-1.29204	down
ENSGALG00000017053	203	294	294	550	624	515	5.34573	7.60128	7.94777	14.0974	16.0526	13.668	0.00234664	1.09515	up
ENSGALG00000017150	55	82	58	27	11	8	0.539249	0.819937	0.553542	0.245849	0.110329	0.0889301	0.0197565	-2.08245	down
ENSGALG00000017213	125	38	78	489	408	203	1.68805	0.635485	1.30859	6.85235	5.5235	2.81051	0.037333	2.19429	up
ENSGALG00000018875	514	607	621	274	103	68	3.17764	3.56888	3.90778	2.22013	0.742838	0.577496	6.93202e-08	-1.96613	down
ENSGALG00000019156	347	429	236	764	1065	719	28.3285	34.9073	19.8352	60.8068	85.39	59.552	0.00317798	1.33134	up
ENSGALG00000020742	243	318	250	666	587	706	3.83628	4.47501	3.77353	9.57954	8.81137	10.5323	7.16908e-05	1.27239	up
ENSGALG00000021272	996	922	1018	361	390	343	45.3724	36.6833	43.88	14.3312	16.9455	15.7198	5.01199e-07	-1.42297	down
ENSGALG00000021357	15	39	8	102	104	133	0.89159	1.97105	0.549659	5.20851	4.76897	7.19592	6.39525e-05	2.4468	up
ENSGALG00000023961	3061	2526	1399	682	713	800	65.6864	60.723	32.1826	14.9878	17.7923	17.4776	0.0490119	-1.67064	down
ENSGALG00000026200	7429	3731	5294	29093	21511	27141	69.7931	36.8857	52.348	281.103	205.815	266.766	4.26936e-09	2.24263	up
ENSGALG00000026287	104	200	102	728	440	365	11.9547	20.0802	11.0866	71.9417	48.4473	39.0725	0.0426445	1.91627	up
ENSGALG00000026594	543	666	850	225	298	305	5.59705	7.15717	8.45149	3.93851	3.77784	5.08851	0.00117185	-1.3131	down
ENSGALG00000026858	40097	37066	18938	10617	9725	6866	811.918	748.754	394.019	207.477	196.609	140.28	0.0287701	-1.82057	down
ENSGALG00000027174	373	277	431	141	105	115	13.3017	26.9226	19.4571	5.45487	10.2512	4.20052	2.02524e-05	-1.57971	down
ENSGALG00000027323	17348	15092	12931	4852	4444	9843	109.575	92.3053	85.4841	30.0734	27.528	62.8226	0.00572651	-1.24541	down
ENSGALG00000027891	2966	2833	3750	1069	1497	1742	83.2272	86.6717	111.621	31.185	43.3456	51.6559	0.000591484	-1.14719	down
ENSGALG00000028043	1164	1010	1615	479	704	641	5.55173	5.44909	8.63099	2.58527	3.85446	3.37863	0.0406995	-1.05282	down
ENSGALG00000028774	137	113	88	277	265	239	71833.7	28157.7	29964.3	110515	121167	57624.1	0.0113131	1.20895	up
ENSGALG00000028778	23	15	34	109	185	153	0.414344	0.252285	0.587054	2.03503	4.0762	3.14371	3.4962e-07	2.63701	up
ENSGALG00000028896	31931	32117	41194	16529	16755	12993	207.68	201.601	280.453	105.144	106.799	85.23	0.0271052	-1.18348	down
Gallus_gallus_newGene_1236	491	313	594	97	177	222	1.16005	0.825577	1.48802	0.242974	0.433761	0.561955	0.037333	-1.49311	down
Gallus_gallus_newGene_1780	7190	12804	8220	22518	23283	21487	1183.2	1800.51	1264.46	3197.22	3610.94	3266.12	0.010073	1.25321	up
Gallus_gallus_newGene_1877	205	283	299	799	1161	850	3.15575	4.25171	4.67173	11.9617	17.6626	13.0833	2.72165e-07	1.83685	up
Gallus_gallus_newGene_1911	0	1	3	28	19	10	0	0.0822915	0.13709	1.20926	0.798625	0.474006	0.0450981	3.83851	up
Gallus_gallus_newGene_2870	6	3	2	29	23	53	0.461984	0.245198	0.149318	1.90705	1.68333	3.72976	0.0113131	3.25489	up
Gallus_gallus_newGene_4142	0	23	37	74	110	140	0.0379761	1.56207	4.86039	9.768	5.85912	12.1948	0.0016788	2.43425	up
Gallus_gallus_newGene_875	128	40	27	0	0	0	23.1458	6.70645	4.89234	0.000298521	4.73296e-07	2.82698e-11	0.0261207	#NAME?	down
