# Supplementary material for: Transcriptome profile analysis of leg muscle tissues between slow- and fast-growing chickens
Source: PLoS One. 2018 Nov 7;13(11):e0206131. doi: 10.1371/journal.pone.0206131 (PMC6221307; doi:10.1371/journal.pone.0206131)
Supplement: S2 Table — (XLSX) [file pone.0206131.s002.xlsx]

## Sheet: Sheet1
Table S2 Primers for qRT-PCR
Gene and lncRNA	Primer sequence (5’-3’)	Product length (bp)	Annealing temperature (℃)
AGPAT9-F	GTGGCTCTCGTTGGTATTCG	150	60
AGPAT9-R	TGTGGCTGTGGCTTTTTGAC
TP53TG5-F	CAGCTGGAGCATCGGAGAC	188	60
TP53TG5-R	ATTTCCTCTTGGCACTGGCT
WNT9A-F	GGAAGCCCAACAAGGACCTG	108	60
WNT9A-R	ACACACCGTGGCACTTACAG
PPRC1-F	CCAGCGAGTCTTCGTCATCA	102	60
PPRC1-R	TGTGGGAACATCTTGAGCGG
MSTN-F	GCTTTTACCCAAAGCTCCTCCAC	179	60
MSTN-R	AGCAACATTTTGGTTTTCCCTCC
VGLL2 -F	ACCCACTCCACATTTCTGGC	171	60
VGLL2 -R	ACTGACCCGACTTCAGCTCT
IRS2-F	GAGGTGTCAACGGAGTGGAG	110	60
IRS2-R	CTGGACTTGGTCTTCCGCAT
PRKAA2-F	GCACCTTCGGCAAAGTCAAG	196	60
PRKAA2-R	AAGAAGTCTGTTGGCGTGCT
ASB5-F	TGAGATGATCTACTTCGATGCTCAG	146	60
ASB5-R	AGATTCCTCAGTAAGCTCTCTCCA
β-actin-F	CAGCCATCTTTCTTGGGTAT	169	60
β-actin-R	CTGTGATCTCCTTCTGCATCC
