# Supplementary material for: Transcriptome profile analysis of leg muscle tissues between slow- and fast-growing chickens
Source: PLoS One. 2018 Nov 7;13(11):e0206131. doi: 10.1371/journal.pone.0206131 (PMC6221307; doi:10.1371/journal.pone.0206131)
Supplement: S3 Table — (XLSX) [file pone.0206131.s003.xlsx]

## Sheet: S4 Table
		S3 Table The growth performance of chickens for RNA-seq
		Sample name	Live weight(g)	Carcass weight(g)	Leg muscle weight(g)
		T1	1380	1335	98.8
		T2	1350	1240	92.1
		T3	1330	1320	91.9
		T4	2690	2680	192.2
		T5	2365	2340	161.3
		T6	2605	2590	194.7
