# Supplementary material for: Transcriptome profile analysis of leg muscle tissues between slow- and fast-growing chickens
Source: PLoS One. 2018 Nov 7;13(11):e0206131. doi: 10.1371/journal.pone.0206131 (PMC6221307; doi:10.1371/journal.pone.0206131)
Supplement: S4 Table — (XLSX) [file pone.0206131.s004.xlsx]

## Sheet: S4 Table
S4 Table. The overall growth performance of chicken population
	1 day of age	14 days of age	28 days of age	42 days of age	56 days of age	70 days of age	84 days of age	98 days of age	112 days of age	300 days of age
Average weight(g)	33.77±2.95	127.97±10.56	275.39±25.17	411.22±32.37	547.77±47.44	722.14±53.95	907.90±62.54	1017.45±69.58	1139.56±74.31	1814.09±219.39
