# Supplementary material for: Transcriptome profile analysis of leg muscle tissues between slow- and fast-growing chickens
Source: PLoS One. 2018 Nov 7;13(11):e0206131. doi: 10.1371/journal.pone.0206131 (PMC6221307; doi:10.1371/journal.pone.0206131)
Supplement: S5 Table — (XLSX) [file pone.0206131.s005.xlsx]

## Sheet: S5 Table
	S5 Table The diet composition
	Nutrient composition	0-6 weeks of age	7-17 weeks of age	18 weeks old and above
	Metabolizable energy (MJ/kg)	11.30-11.92	10.88-11.71	11.30-11.92
	Protein (%)	17.00-18.00	14.00-15.00	15.00-16.00
	Calcium (%)	0.9	0.75	3.35
	Effective phosphorus (%)	0.5	0.45	0.45
