# Supplementary material for: Transcriptome profile analysis of leg muscle tissues between slow- and fast-growing chickens
Source: PLoS One. 2018 Nov 7;13(11):e0206131. doi: 10.1371/journal.pone.0206131 (PMC6221307; doi:10.1371/journal.pone.0206131)
Supplement: S6 Table — (XLS) [file pone.0206131.s006.xls]

## Sheet: S6 Table
S6 Table The Fold Change of RNA-seq and qRT-PCR
Gene name	Gene ID	Fold Change
		RAN-seq	RT-PCR
AGPAT9	ENSGALG00000011221	2.10152	1.73705
TP53TG5	ENSGALG00000021357	5.45205	2.27228
WNT9A	ENSGALG00000005401	3.15589	2.006
PPRC1	ENSGALG00000020742	2.41562	2.17142
MSTN	ENSGALG00000023961	3.18356	3.08991
VGLL2	ENSGALG00000014917	2.98835	1.89642
IRS2	ENSGALG00000016839	3.42445	3.08922
PRKAA2	ENSGALG00000010826	2.28952	2.04749
ASB5	ENSGALG00000010837	2.35055	1.8626
